# Supplementary material for: Prevalence and risk factors for colorectal neoplasia in a self-selected Vietnamese screening cohort undergoing self-funded colonoscopy
Source: PLoS One. 2026 Jul 13;21(7):e0352998. doi: 10.1371/journal.pone.0352998 (PMC13362143; doi:10.1371/journal.pone.0352998)
Supplement: S3 File — (XLS) [file pone.0352998.s006.xls]

## Sheet: datafinal1
smoking	alcohol	familyhistory	polyp	polypnumber	Polyp1location	Polyp2location	Polyp3location	Polyp4location	Polyp1size	Polyp2size	Polyp3size	Polyp4size	Polyp1Paris	Polyp2Paris	Polyp3Paris	Polyp4Paris	Polyp1NICE	Polyp2NICE	Polyp3NICE	Polyp4NICE	neoplasm	advancedneoplasm	Polyp1histo	polyp2histo	polyp3histo	polyp4histo
no	no	no	yes	1	sigmoid				3				0Is				1				0	0	hyperplastic
no	no	no	no	0																	0	0
no	no	no	no	0																	0	0
no	no	no	yes	1	ascending				6				0Ip				2				1	0	tubular adenoma
no	no	yes	yes	1	transverse				3				0Ip				2				1	0	tubular adenoma
no	no	yes	yes	1	sigmoid				7				0Ip				2				0	0	hyperplastic
no	yes	yes	no	0																	0	0
yes	yes	no	yes	1	sigmoid				6				0Ip				2				1	1	ssl
no	yes	no	no	0																	0	0
no	no	no	yes	2	sigmoid	ascending			4	4			0Is	0IIa			1	1			1	0	tubular adenoma	tubular adenoma
yes	yes	yes	no	0																	0	0
yes	yes	no	yes	1	descending				4				0Isp				2				1	0	tubular adenoma
no	no	no	no	0																	0	0
no	no	no	yes	3	descending	transverse	ascending		4	4	3		0Is	0Ip	0Isp		2	2	2		1	0	tubular adenoma	tubular adenoma	hyperplastic
yes	yes	no	no	0																	0	0
no	no	no	no	0																	0	0
no	no	no	yes	1	sigmoid				4				0Is				2				1	0	tubular adenoma
no	yes	no	yes	1	transverse				8				0Is				1				1	0	ssl
no	no	no	no	0																	0	0
no	yes	no	no	0																	0	0
no	no	no	no	0																	0	0
no	no	yes	yes	2	sigmoid	transverse			4	3			0Is	0Is			2	2			1	0	tubular adenoma	tubular adenoma
no	no	no	yes	1	sigmoid				4				0IIa				2				1	0	tubular adenoma
no	yes	no	no	0																	0	0
no	yes	no	no	0																	0	0
no	no	no	yes	4	ascending	ascending	ascending	ascending	3	3	5	5	0Is	0Is	0Is	0Is	2	2	2	2	1	0	tubular adenoma	tubular adenoma	tubular adenoma	tubular adenoma
no	no	no	no	0																	0	0
no	no	no	no	0																	0	0
yes	yes	no	no	0																	0	0
yes	yes	yes	yes	2	sigmoid	sigmoid			4	3			0Is	0Is			1	1			1	1	ssl	ssl
no	no	no	no	0																	0	0
no	no	no	no	0																	0	0
no	yes	no	no	0																	0	0
yes	no	no	no	0																	0	0
no	no	no	no	0																	0	0
yes	yes	no	no	0																	0	0
no	no	no	no	0																	0	0
no	no	no	no	0																	0	0
no	no	no	no	0																	0	0
yes	yes	no	yes	3	ascending	ascending	ascending		3	4	4		0Is	0IIa	0IIa		2	2	2		1	0	tubular adenoma	tubular adenoma	tubular adenoma
no	no	no	no	0																	0	0
no	yes	no	yes	1	transverse				4				0IIa				2				1	0	tubular adenoma
no	yes	no	no	0																	0	0
yes	yes	no	yes	1	descending				3				0Is				1				0	0	hyperplastic
no	no	no	yes	1	rectum				4				0Is				1				1	0	tubular adenoma
no	no	no	no	0																	0	0
no	no	no	no	0																	0	0
no	yes	no	yes	4	transverse	transverse	transverse	descending	12	10	4	10	0Is	0Is	0IIa	0IIa	2	2	1	2	1	1	tubular adenoma	tubular adenoma	tubular adenoma	tubular adenoma
yes	yes	no	no	0																	0	0
no	no	no	no	0																	0	0
yes	yes	no	no	0																	0	0
no	no	no	yes	1	cecum				4				0Is				1				0	0	hyperplastic
no	no	no	no	0																	0	0
no	no	no	yes	1	transverse				4				0Is				2				1	0	tubular adenoma
no	yes	no	no	0																	0	0
no	no	no	no	0																	0	0
no	no	no	no	0																	0	0
no	no	no	no	0																	0	0
no	no	no	no	0																	0	0
no	no	no	no	0																	0	0
no	no	no	no	0																	0	0
yes	no	no	yes	2	descending	descending			3	3			0Is	0Is			1	1			0	0	implammatory	implammatory
no	no	no	no	0																	0	0
yes	no	no	yes	1	sigmoid				15				0Ip				2				1	1	tubular adenoma
yes	no	no	no	0																	0	0
no	yes	no	no	0																	0	0
no	yes	no	no	0																	0	0
no	no	no	no	0																	0	0
no	no	no	no	0																	0	0
yes	yes	no	no	0																	0	0
no	no	no	no	0																	0	0
no	no	no	no	0																	0	0
yes	yes	no	yes	2	descending	transverse			4	4			0Is	0Is			2	2			1	0	tubular adenoma	tubular adenoma
no	no	no	yes	1	rectum				3				0Is				1				0	0	hyperplastic
no	no	no	yes	1	rectum				4				0Is				2				1	0	tubular adenoma
no	no	no	yes	1	transverse				3				0Is				2				1	0	tubular adenoma
no	no	no	no	0																	0	0
no	no	no	no	0																	0	0
no	no	no	no	0																	0	0
no	no	no	no	0																	0	0
no	no	no	no	0																	0	0
no	no	no	no	0																	0	0
no	yes	no	yes	1	transverse				4				0Is				2				0	0	hyperplastic
no	no	no	yes	1	ascending				10				0Is				2				1	1	tubular adenoma
no	no	no	no	0																	0	0
no	no	no	no	0																	0	0
no	no	no	no	0																	0	0
no	no	no	no	0																	0	0
no	no	no	no	0																	0	0
no	no	no	no	0																	0	0
no	no	no	no	0																	0	0
no	no	no	no	0																	0	0
no	yes	no	yes	4	sigmoid	descending	descending	descending	10	8	3	3	0Isp	0Is	0Is	0Is	2	2	1	1	1	1	tubular adenoma	tubular adenoma	tubular adenoma	tubular adenoma
no	no	no	no	0																	0	0
no	no	no	no	0																	0	0
no	no	no	no	0																	0	0
no	no	no	yes	1	descending				3				0Is				1				0	0	implammatory
no	no	no	no	0																	0	0
no	yes	no	yes	1	sigmoid				4				0Is				1				0	0	hyperplastic
no	no	no	no	0																	0	0
no	yes	no	no	0																	0	0
no	no	no	no	0																	0	0
no	no	no	no	0																	0	0
no	no	no	no	0																	0	0
no	no	no	yes	2	descending	rectum			15	10			0Is	0Is			2	2			1	1	tubular adenoma	tubular adenoma
no	no	no	yes	1	transverse				6				0Isp				2				1	0	tubular adenoma
no	no	no	no	0																	0	0
no	yes	no	yes	1	descending				4				0Is				2				1	0	tubular adenoma
no	yes	no	yes	2	sigmoid	transverse			25	3			0Ip	0Isp			2	2			1	1	tubular adenoma	tubular adenoma
no	yes	no	no	0																	0	0
no	no	no	no	0																	0	0
no	no	no	no	0																	0	0
no	no	no	yes	1	sigmoid				3				0Is				2				0	0	hyperplastic
yes	yes	no	yes	1	sigmoid				4				0Is				2				1	0	tubular adenoma
no	no	no	yes	1	descending				5				0IIa				2				1	0	tubular adenoma
no	no	no	no	0																	0	0
no	no	no	no	0																	0	0
no	no	no	yes	1	transverse				7				0Isp				2				1	0	tubular adenoma
no	no	no	no	0																	0	0
no	yes	no	no	0																	0	0
yes	yes	yes	no	0																	0	0
no	no	no	no	0																	0	0
no	no	no	yes	1	sigmoid				5				0IIa				2				1	0	tubular adenoma
no	yes	no	yes	2	descending	descending			11	4			0Is	0Ip			2	2			1	1	tubulovillous adenoma	tubulovillous adenoma
no	no	no	no	0																	0	0
no	no	no	yes	1	rectum				3				0Isp				1				0	0	hyperplastic
no	no	yes	yes	1	descending				12				0IIa				2				1	1	tubular adenoma
no	no	no	no	0																	0	0
no	no	no	no	0																	0	0
no	no	no	no	0																	0	0
no	no	no	no	0																	0	0
no	yes	no	no	0																	0	0
no	yes	no	no	0																	0	0
no	no	yes	yes	1	ascending				4				0Is				2				1	0	ssl
yes	no	yes	yes	4	transverse	sigmoid	sigmoid	sigmoid	8	6	6	6	0Is	0Is	0Is	0Is	2	2	2	2	1	0	tubular adenoma	tubular adenoma	tubular adenoma	tubular adenoma
yes	yes	no	no	0																	0	0
no	no	no	yes	1	ascending				3				0Is				1				1	0	tubular adenoma
no	yes	no	no	0																	0	0
no	no	no	yes	1	rectum				10				0Isp				2				1	1	tubular adenoma
no	no	no	no	0																	0	0
yes	yes	yes	no	0																	0	0
no	no	no	yes	1	sigmoid				3				0Is				2				1	0	tubular adenoma
no	no	no	yes	4	ascending	transverse	transverse	descending	15	4	4	3	0Ip	0Is	0Is	0Is	2	1	1	2	1	1	tubular adenoma	tubular adenoma	tubular adenoma	tubular adenoma
no	no	no	no	0																	0	0
no	no	no	no	0																	0	0
no	no	no	no	0																	0	0
no	no	no	no	0																	0	0
no	no	yes	no	0																	0	0
no	no	no	no	0																	0	0
yes	no	no	yes	4	descending	transverse	transverse	ascending	10	10	10	4	0Isp	0Is	0Is	0Is	2	2	2	2	1	1	tubular adenoma	tubular adenoma	tubular adenoma	tubular adenoma
yes	yes	no	yes	1	sigmoid				6				0Is				2				1	0	ssl
no	no	no	no	0																	0	0
yes	yes	no	yes	1	sigmoid				4				0IIa				2				1	0	tubular adenoma
no	no	no	yes	3	ascending	transverse	rectal		10	8	4		0Is	0Is	0Is		2	2	2		1	1	tubular adenoma	tubular adenoma	tubular adenoma
no	no	no	no	0																	0	0
no	no	no	no	0																	0	0
no	no	no	no	0																	0	0
no	yes	no	no	0																	0	0
yes	yes	yes	yes	1	ascending				4				0Is				2				1	0	tubular adenoma
yes	yes	no	yes	1	ascending				3				0Is				1				0	0	implammatory
no	no	no	no	0																	0	0
no	no	no	no	0																	0	0
no	no	no	no	0																	0	0
no	yes	no	no	0																	0	0
no	yes	no	yes	1	transverse				4				0Is				1				0	0	implammatory
no	no	no	no	0																	0	0
no	no	no	no	0																	0	0
no	yes	no	no	0																	0	0
no	no	no	yes	7	transverse	transverse	transverse	ascending	8	8	8	8	0Is	0Is	0Is	0Isp	2	2	2	2	1	0	tubular adenoma	tubular adenoma	tubular adenoma	tubular adenoma
no	no	no	no	0																	0	0
no	yes	no	no	0																	0	0
no	no	no	no	0																	0	0
no	no	no	no	0																	0	0
no	no	no	no	0																	0	0
no	no	no	yes	4	sigmoid	transverse	transverse	transverse	7	4	6	4	0Is	0Is	0Is	0Is	1	1	2	2	1	0	tubular adenoma	tubular adenoma	tubular adenoma	tubular adenoma
no	yes	no	no	0																	0	0
no	no	no	no	0																	0	0
no	no	no	yes	1	sigmoid				7				0Is				2				1	0	tubular adenoma
no	yes	no	yes	2	transverse	cecum			15	5			0Isp	0Is			2	2			1	1	tubular adenoma	tubular adenoma
no	yes	no	no	0																	0	0
yes	yes	no	no	0																	0	0
yes	yes	no	no	0																	0	0
no	no	no	no	0																	0	0
yes	yes	no	no	0																	0	0
no	no	no	no	0																	0	0
no	yes	no	no	0																	0	0
yes	yes	no	no	0																	0	0
no	no	no	no	0																	0	0
no	yes	no	no	0																	0	0
no	yes	no	no	0																	0	0
no	no	no	yes	2	descending	descending			3	4			0Is	0Is			2	2			1	0	tubular adenoma	tubular adenoma
yes	yes	no	yes	1	cecum				3				0Is				2				1	0	tubular adenoma
yes	no	no	no	0																	0	0
no	yes	no	no	0																	0	0
no	no	no	no	0																	0	0
no	yes	yes	yes	1	transverse				7				0Is				2				1	0	tubular adenoma
no	yes	no	yes	1	sigmoid				10				0Is				2				1	1	tubular adenoma
no	no	no	no	0																	0	0
no	no	no	yes	1	sigmoid				3				0Is				1				0	0	implammatory
no	no	no	no	0																	0	0
no	no	no	no	0																	0	0
no	no	no	yes	1	ascending				7				0Is				2				1	0	tubular adenoma
no	no	no	yes	3	sigmoid	sigmoid	transverse		4	4	7		0Is	0Is	0Is		2	2	2		1	0	tubular adenoma	tubular adenoma	tubular adenoma
no	no	no	no	0																	0	0
no	yes	no	no	0																	0	0
no	no	no	no	0																	0	0
no	no	yes	yes	1	sigmoid				4				0Is				2				1	0	tubular adenoma
no	no	no	no	0																	0	0
no	no	no	no	0																	0	0
yes	yes	no	yes	2	rectum	sigmoid			22	5			0Ip	0Is			2	2			1	1	tubular adenoma	tubular adenoma
no	no	yes	no	0																	0	0
no	yes	no	no	0																	0	0
no	no	no	no	0																	0	0
no	no	no	no	0																	0	0
no	no	no	no	0																	0	0
no	no	no	no	0																	0	0
no	yes	no	yes	1	transverse				7				0Is				2				1	0	tubular adenoma
no	no	no	yes	1	descending				4				0Is				2				1	0	tubular adenoma
no	no	no	yes	4	transverse	transverse	descending	descending	20	4	7	7	0Is	0Is	0Is	0Isp	2	2	2	2	1	1	tubular adenoma	tubular adenoma	tubular adenoma	tubular adenoma
no	yes	no	yes	4	descending	descending	descending	transverse	12	5	4	7	0Is	0Is	0Is	0Isp	2	2	2	2	1	1	tubular adenoma	tubular adenoma	tubular adenoma	tubular adenoma
no	no	no	yes	2	sigmoid	sigmoid			4	4			0Is	0Is			2	2			1	0	tubular adenoma	tubular adenoma
no	no	no	yes	1	sigmoid				4				0IIa				2				1	0	tubular adenoma
no	yes	yes	yes	1	ascending				3				0Is				1				1	0	tubular adenoma
yes	no	no	yes	1	sigmoid				4				0Is				0				1	0	tubular adenoma
no	no	no	yes	2	sigmoid	sigmoid			12	6			0Is	0Is			2	2			1	1	tubular adenoma	tubular adenoma
no	no	no	no	0																	0	0
yes	yes	yes	yes	3	transverse	sigmoid	sigmoid		8	3	3		0Isp	0Is	0Is		2	1	1		1	0	tubular adenoma	tubular adenoma	tubular adenoma
no	no	no	no	0																	0	0
yes	yes	no	no	0																	0	0
no	no	no	yes	1	transverse				7				0Is				2				1	0	tubular adenoma
no	no	no	yes	1	cecum				18				0IIa				2				1	1	tubular adenoma
no	no	no	no	0																	0	0
no	no	no	yes	2	descending	descending			3	3			0Is	0Is			1	1			1	0	tubular adenoma	tubular adenoma
yes	yes	no	yes	1	sigmoid				5				0Is				2				1	0	tubular adenoma
yes	yes	no	no	0																	0	0
no	no	no	no	0																	0	0
yes	yes	no	no	0																	0	0
no	no	no	no	0																	0	0
no	no	no	no	0																	0	0
no	no	no	yes	4	sigmoid	sigmoid	transverse	transverse	12	8	4	4	0Ip	0Is	0Is	0Is	2	2	1	1	1	1	tubular adenoma	tubular adenoma	tubular adenoma	tubular adenoma
no	yes	no	no	0																	0	0
no	no	no	yes	2	sigmoid	descending			3	3			0Is	0Is			2	2			1	0	tubular adenoma	tubular adenoma
no	no	no	yes	3	transverse	sigmoid	sigmoid		15	10	10		0Ip	0Isp	0Is		2	2	2		1	1	tubular adenoma	tubular adenoma	tubular adenoma
no	yes	yes	yes	3	descending	rectum	rectal		10	3	4		0Is	0Is	0Is		2	1	2		1	1	tubular adenoma	tubular adenoma	tubular adenoma
no	no	no	no	0																	0	0
no	no	no	yes	1	descending				4				0Is				2				1	0	tubular adenoma
no	no	no	yes	1	transverse				3				0Is				2				1	0	tubular adenoma
yes	yes	no	no	0																	0	0
no	yes	yes	yes	1	sigmoid				4				0Is				2				1	0	tubular adenoma
yes	yes	no	no	0																	0	0
no	no	no	no	0																	0	0
no	no	no	no	0																	0	0
no	no	no	no	0																	0	0
no	no	no	yes	2	cecum	sigmoid			30	15			0Is	0Ip			3	2			1	1	tubular adenoma	tubular adenoma
no	no	no	no	0																	0	0
no	no	no	no	0																	0	0
no	no	no	yes	1	sigmoid				4				0Is				2				1	0	tubular adenoma
yes	no	no	yes	1	sigmoid				10				0Is				1				0	0	implammatory
no	no	no	no	0																	0	0
no	no	no	no	0																	0	0
no	no	no	no	0																	0	0
no	no	no	no	0																	0	0
no	no	no	no	0																	0	0
yes	yes	no	yes	1	sigmoid				4				0Is				1				0	0	hyperplastic
no	no	no	yes	1	ascending				3				0Is				2				1	0	tubular adenoma
no	yes	no	no	0																	0	0
no	no	yes	no	0																	0	0
no	no	no	no	0																	0	0
no	no	no	no	0																	0	0
no	no	no	yes	2	sigmoid	ascending			8	8			0Is	0Is			2	2			1	0	tubular adenoma	tubular adenoma
no	no	no	yes	1	descending				22				0Ip				1				0	0	implammatory
no	no	no	no	0																	0	0
no	no	no	no	0																	0	0
no	no	no	no	0																	0	0
no	yes	no	no	0																	0	0
no	yes	no	yes	2	transverse	transverse			8	6			0Is	0Is			2	2			1	0	tubular adenoma	tubular adenoma
no	yes	no	no	0																	0	0
no	no	no	no	0																	0	0
no	no	no	no	0																	0	0
no	yes	no	yes	1	sigmoid				4				0Is				2				1	0	tubular adenoma
no	no	no	no	0																	0	0
no	no	no	yes	1	ascending				4				0Is				2				1	0	tubular adenoma
no	no	no	no	0																	0	0
no	no	no	no	0																	0	0
no	no	no	no	0																	0	0
no	no	no	no	0																	0	0
no	no	no	no	0																	0	0
no	no	no	yes	1	transverse				5				0Is				1				1	0	tubular adenoma
yes	no	no	no	0																	0	0
no	no	yes	yes	2	sigmoid	transverse			10	3			0Isp	0Isp			2	2			1	1	tubular adenoma	tubular adenoma
no	yes	no	no	0																	0	0
no	no	no	no	0																	0	0
no	no	no	no	0																	0	0
no	no	no	no	0																	0	0
no	no	no	no	0																	0	0
no	no	no	yes	1	sigmoid				3				0Is				2				1	0	tubular adenoma
no	no	no	no	0																	0	0
no	no	no	no	0																	0	0
no	yes	no	no	0																	0	0
yes	yes	no	yes	2	rectum	sigmoid			7	4			0Is	0IIa			2	2			1	0	tubular adenoma	tubular adenoma
no	no	yes	no	0																	0	0
no	yes	no	yes	1	sigmoid				4				0IIa				1				0	0	implammatory
no	yes	no	yes	1	sigmoid				4				0Is				2				1	0	tubular adenoma
no	no	no	no	0																	0	0
no	no	no	no	0																	0	0
no	no	no	no	0																	0	0
no	no	no	no	0																	0	0
no	no	no	no	0																	0	0
no	no	no	yes	1	rectum				10				0Is				1				0	0	hyperplastic
no	no	no	no	0																	0	0
no	no	yes	no	0																	0	0
no	no	no	no	0																	0	0
no	yes	yes	no	0																	0	0
no	no	no	no	0																	0	0
yes	yes	no	yes	1	rectum				4				0Is				1				0	0	hyperplastic
no	no	no	no	0																	0	0
no	yes	no	yes	1	sigmoid				4				0Is				2				1	0	tubular adenoma
no	yes	no	no	0																	0	0
no	no	no	yes	1	transverse				15				0Is				2				1	1	tubular adenoma
no	no	no	no	0																	0	0
no	no	yes	no	0																	0	0
no	no	yes	no	0																	0	0
no	yes	yes	yes	3	transverse	rectum	rectal		4	4	3		0Is	0Isp	0Is		2	2	1		1	0	tubular adenoma	hyperplastic	hyperplastic
yes	yes	no	no	0																	0	0
no	no	no	yes	1	sigmoid				3				0Is				2				0	0	hyperplastic
no	no	no	no	0																	0	0
yes	yes	no	no	0																	0	0
no	no	no	no	0																	0	0
no	no	no	no	0																	0	0
yes	yes	no	yes	1	descending				4				0Is				2				1	0	tubular adenoma
no	no	no	no	0																	0	0
no	no	no	yes	1	sigmoid				4				0Is				2				1	0	tubular adenoma
no	no	no	no	0																	0	0
no	yes	yes	yes	3	ascending	transverse	sigmoid		7	4	4		0Is	0Is	0Is		2	2	2		1	0	tubular adenoma	tubular adenoma	tubular adenoma
no	yes	no	yes	1	sigmoid				4				0Is				1				1	0	tubular adenoma
no	no	no	no	0																	0	0
yes	no	no	no	0																	0	0
yes	yes	no	no	0																	0	0
yes	yes	no	no	0																	0	0
no	no	no	no	0																	0	0
no	no	no	no	0																	0	0
yes	yes	no	no	0																	0	0
no	yes	no	yes	1	transverse				4				0Is				2				1	0	tubular adenoma
no	no	yes	no	0																	0	0
yes	no	no	no	0																	0	0
no	no	yes	no	0																	0	0
no	no	no	yes	1	ascending				6				0IIa				2				1	0	tubular adenoma
no	no	no	yes	1	sigmoid				4				0IIa				2				1	0	tubular adenoma
no	no	no	no	0																	0	0
no	no	no	yes	1	sigmoid				4				0Is				2				1	0	tubular adenoma
no	no	no	no	0																	0	0
yes	no	no	yes	1	sigmoid				17				0Is				1				0	0	hyperplastic
no	yes	no	no	0																	0	0
no	no	no	no	0																	0	0
no	no	no	no	0																	0	0
no	no	no	no	0																	0	0
no	yes	yes	no	0																	0	0
no	yes	no	no	0																	0	0
no	yes	no	yes	2	descending	descending			15	3			0IIc	0Is			2	2			0	0	implammatory	implammatory
no	no	no	yes	2	sigmoid	cecum			7	7			0Is	0Is			2	1			1	0	tubular adenoma	hyperplastic
no	no	no	yes	1	sigmoid				7				0Is				2				1	0	tubular adenoma
yes	yes	no	no	0																	0	0
no	no	no	no	0																	0	0
no	yes	no	no	0																	0	0
yes	no	no	yes	2	transverse	transverse			5	4			0Is	0Is			2	2			1	0	tubular adenoma	tubular adenoma
no	no	no	no	0																	0	0
no	no	no	yes	3	ascending	ascending	ascending		4	4	4		0Is	0Is	0Is		2	2	2		1	0	tubular adenoma	tubular adenoma	tubular adenoma
yes	yes	no	no	0																	0	0
no	no	yes	yes	1	descending				3				0Is				1				0	0
no	no	no	no	0																	0	0
yes	yes	no	yes	2	transverse	transverse			4	4			0Is	0Is			2	2			1	0	tubular adenoma	tubular adenoma
no	no	no	no	0																	0	0
yes	yes	yes	yes	4	descending	descending	rectal	rectal	4	3	3	3	0Is	0Is	0Is	0Is	1	1	1	1	1	0	tubular adenoma	tubular adenoma	tubular adenoma	tubular adenoma
yes	yes	no	yes	1	transverse				7				0Is				2				0	0	implammatory
no	no	no	no	0																	0	0
yes	yes	no	yes	2	sigmoid	transverse			4	4			0Is	0Is			2	2			1	0	hyperplastic	tubular adenoma
no	no	no	yes	1	sigmoid				6				0Is				2				1	0	tubular adenoma
no	no	no	no	0																	0	0
no	no	no	no	0																	0	0
no	no	no	no	0																	0	0
no	no	no	no	0																	0	0
yes	yes	no	no	0																	0	0
yes	yes	no	yes	4	sigmoid	sigmoid	transverse	transverse	4	4	4	4	0Is	0Is	0Is	0Is	2	2	2	2	1	0	tubular adenoma	tubular adenoma	tubular adenoma	tubular adenoma
no	no	no	no	0																	0	0
no	no	no	no	0																	0	0
no	yes	no	no	0																	0	0
no	yes	no	no	0																	0	0
no	no	no	no	0																	0	0
no	no	no	no	0																	0	0
no	yes	no	no	0																	0	0
no	no	no	yes	1	sigmoid				6				0IIa				1				0	0	hyperplastic
no	no	no	no	0																	0	0
no	no	yes	yes	1	descending				4				0Is				1				0	0	hyperplastic
no	no	no	no	0																	0	0
no	no	no	no	0																	0	0
no	no	no	no	0																	0	0
no	no	no	no	0																	0	0
no	no	yes	no	0																	0	0
no	no	no	no	0																	0	0
no	yes	no	yes	1	rectum				10				0IIa				2				1	1	tubular adenoma
no	yes	yes	no	0																	0	0
no	no	no	no	0																	0	0
no	no	no	no	0																	0	0
no	no	no	no	0																	0	0
yes	yes	no	yes	1	ascending				4				0Is				1				0	0	implammatory
no	no	no	no	0																	0	0
no	no	no	no	0																	0	0
no	no	yes	no	0																	0	0
no	no	no	yes	1	sigmoid				15				0IIa				2				1	1	tubular adenoma
yes	no	no	no	0																	0	0
no	yes	no	no	0																	0	0
no	no	no	no	0																	0	0
no	yes	no	no	0																	0	0
no	no	no	yes	2	transverse	rectum			4	4			0Is	0Is			2	2			1	0	hyperplastic	tubular adenoma
no	no	no	yes	1	ascending				3				0Is				2				0	0	implammatory
no	no	no	no	0																	0	0
no	no	yes	no	0																	0	0
no	no	no	no	0																	0	0
no	yes	no	no	0																	0	0
yes	yes	no	yes	1	sigmoid				5				0Is				1				1	0	tubular adenoma
no	no	no	no	0																	0	0
no	no	no	no	0																	0	0
no	no	no	yes	1	cecum				15				0Is				1				1	1	tubular adenoma
yes	no	no	yes	1	sigmoid				12				0Ip				2				1	1	tubular adenoma
no	no	no	no	0																	0	0
yes	yes	no	yes	1	sigmoid				20				0Ip				2				1	1	tubular adenoma
yes	no	no	no	0																	0	0
no	no	no	no	0																	0	0
no	no	no	no	0																	0	0
no	no	no	no	0																	0	0
no	no	no	no	0																	0	0
no	no	no	no	0																	0	0
yes	yes	no	yes	1	rectum				7				0Is				2				1	0	tubular adenoma
no	no	no	no	0																	0	0
no	no	no	no	0																	0	0
no	no	no	no	0																	0	0
no	no	no	no	0																	0	0
no	no	no	no	0																	0	0
no	no	no	no	0																	0	0
no	no	no	no	0																	0	0
no	yes	no	no	0																	0	0
no	no	no	no	0																	0	0
no	no	no	no	0																	0	0
no	no	no	no	0																	0	0
no	no	no	no	0																	0	0
no	yes	no	no	0																	0	0
no	no	no	no	0																	0	0
no	no	no	no	0																	0	0
no	no	no	no	0																	0	0
no	no	no	yes	1	descending				4				0Is				2				1	0	tubular adenoma
yes	yes	no	no	0																	0	0
no	no	no	no	0																	0	0
yes	yes	no	yes	2	sigmoid	ascending			15	3			0Isp	0Is			2	1			1	1	tubular adenoma	tubular adenoma
yes	yes	no	yes	4	sigmoid	descending	transverse	ascending	10	12	3	5	0Isp	0Isp	0Is	0Is	2	2	2	2	1	1	tubular adenoma	tubular adenoma	hyperplastic	hyperplastic
no	no	no	no	0																	0	0
no	yes	no	no	0																	0	0
no	no	no	no	0																	0	0
no	no	no	yes	2	sigmoid	sigmoid			6	4			0Is	0Is			2	2			1	0	tubular adenoma	tubular adenoma
yes	no	no	yes	1	transverse				4				0Is				2				1	0	tubular adenoma
yes	yes	no	yes	1	transverse				3				0Is				1				1	0	tubular adenoma
no	no	no	no	0																	0	0
no	no	no	yes	1	sigmoid				4				0IIa				2				1	0	ssl
no	no	no	yes	2	transverse	transverse			7	4			0IIa	0IIa			2	2			1	0	tubular adenoma	tubular adenoma
no	no	no	no	0																	0	0
no	no	no	no	0																	0	0
no	no	yes	no	0																	0	0
no	no	no	no	0																	0	0
no	yes	no	yes	2	sigmoid	transverse			20	22			0Isp	0Isp			2	2			1	1	tubular adenoma	tubular adenoma
no	yes	no	no	0																	0	0
yes	yes	no	no	0																	0	0
no	no	no	no	0																	0	0
no	yes	no	no	0																	0	0
no	no	no	no	0																	0	0
no	no	no	no	0																	0	0
no	no	no	no	0																	0	0
no	no	no	no	0																	0	0
no	no	no	yes	1	sigmoid				8				0Is				2				1	0	tubular adenoma
no	no	no	no	0																	0	0
no	no	no	no	0																	0	0
no	no	no	no	0																	0	0
no	no	no	no	0																	0	0
yes	yes	yes	yes	4	sigmoid	sigmoid	descending	descending	3	4	4	4	0Is	0Is	0Is	0Is	1	1	1	1	0	0	implammatory	implammatory	implammatory	implammatory
no	no	no	no	0																	0	0
no	yes	no	yes	1	descending				4				0Is				2				1	0	tubular adenoma
no	yes	yes	yes	2	transverse	ascending			12	12			0Is	0IIa			2	2			1	1	tubular adenoma	tubular adenoma
no	yes	yes	yes	3	transverse	sigmoid	ascending		12	8	7		0IIa	0Isp	0Isp		2	2	2		1	1	tubulovillous adenoma	tubulovillous adenoma	tubulovillous adenoma
no	no	no	no	0																	0	0
no	no	no	yes	1	rectum				3				0Is				1				0	0	hyperplastic
no	no	no	no	0																	0	0
no	no	no	yes	2	cecum	cecum			10	3			0Is	0Is			2	1			0	0	hyperplastic	hyperplastic
no	no	no	yes	2	ascending	ascending			3	4			0Is	0Is			1	1			0	0	hyperplastic	hyperplastic
no	yes	no	yes	1	cecum				5				0Is				1				1	0	tubular adenoma
no	no	no	yes	1	transverse				4				0Is				2				1	0	tubular adenoma
no	no	no	no	0																	0	0
yes	yes	no	no	0																	0	0
no	no	no	no	0																	0	0
no	no	yes	yes	12	sigmoid	sigmoid	transverse	ascending	10	4	6	6	0Is	0Is	0Isp	0Isp	2	2	2	2	1	1	ssl	ssl	ssl	ssl
no	no	no	no	0																	0	0
no	yes	no	yes	2	descending	descending			10	5			0Is	0Is			1	1			1	1	ssl	ssl
no	no	no	no	0																	0	0
no	no	no	no	0																	0	0
yes	yes	no	no	0																	0	0
yes	yes	no	no	0																	0	0
no	no	no	no	0																	0	0
no	no	no	no	0																	0	0
no	no	no	no	0																	0	0
no	yes	no	no	0																	0	0
yes	yes	no	no	0																	0	0
no	no	no	no	0																	0	0
no	no	no	no	0																	0	0
no	no	no	no	0																	0	0
yes	yes	no	no	0																	0	0
no	yes	yes	yes	1	cecum				3				0Is				2				1	0	tubular adenoma
yes	no	no	yes	4	sigmoid	sigmoid	sigmoid	ascending	8	3	4	4	0Isp	0Is	0Is	0Is	2	1	1	2	1	0	tubular adenoma	tubular adenoma	tubular adenoma	hyperplastic
no	no	no	no	0																	0	0
no	no	no	no	0																	0	0
yes	yes	no	no	0																	0	0
no	no	no	no	0																	0	0
no	no	no	no	0																	0	0
no	no	no	no	0																	0	0
no	yes	no	yes	2	rectum	transverse			35	40			tumour	tumour			3	3			1	1	adenocarcinoma	tubular adenoma
no	yes	no	yes	1	descending				3				0Is				2				1	0	tubular adenoma
yes	no	no	yes	2	sigmoid	sigmoid			22	17			0IIc	0IIc			3	3			1	1	adenocarcinoma	tubular adenoma
no	no	no	no	0																	0	0
no	yes	no	no	0																	0	0
no	no	no	no	0																	0	0
no	no	no	no	0																	0	0
no	no	no	no	0																	0	0
no	no	no	no	0																	0	0
no	yes	no	no	0																	0	0
no	yes	no	no	0																	0	0
no	no	no	no	0																	0	0
yes	yes	no	yes	1	transverse				4				0IIa				2				0	0	implammatory
no	no	no	yes	3	sigmoid	transverse	cecum		12	4	5		0Is	0IIa	0IIa		2	2	1		1	1	tubular adenoma	implammatory	implammatory
no	no	no	yes	1	sigmoid				6				0Is				2				1	1	tubulovillous adenoma
no	yes	no	no	0																	0	0
no	no	no	no	0																	0	0
yes	no	no	yes	3	descending	descending	descending		4	4	3		0Is	0Is	0Is		2	2	2		0	0	hyperplastic	hyperplastic	hyperplastic
no	no	no	yes	2	rectum	rectum			10	10			0Isp	0Isp			2	2			1	1	tubular adenoma	tubular adenoma
no	yes	no	no	0																	0	0
no	yes	no	yes	2	sigmoid	sigmoid			4	3			0Is	0Is			2	2			1	0	tubular adenoma	tubular adenoma
no	no	no	yes	2	sigmoid	sigmoid			5	3			0Is	0Is			2	2			1	0	tubular adenoma	tubular adenoma
no	no	no	no	0																	0	0
no	no	no	no	0																	0	0
no	no	no	yes	1	sigmoid				10				0Isp				2				1	1	tubular adenoma
no	no	no	no	0																	0	0
no	no	no	no	0																	0	0
no	no	no	no	0																	0	0
no	no	yes	no	0																	0	0
no	no	no	no	0																	0	0
no	no	no	no	0																	0	0
no	no	no	no	0																	0	0
no	no	no	no	0																	0	0
no	no	no	yes	2	sigmoid	cecum			15	4			0Ip	0IIa			2	2			1	1	tubular adenoma	tubular adenoma
no	no	yes	no	0																	0	0
no	no	no	yes	1	transverse				3				0Is				2				0	0	hyperplastic
no	no	no	no	0																	0	0
no	no	no	yes	1	descending				3				0IIa				2				1	0	tubular adenoma
no	no	no	yes	1	rectum				4				0Is				2				0	0	hyperplastic
no	no	no	yes	2	transverse	transverse			4	3			0Is	0Is			2	2			1	0	tubular adenoma	tubular adenoma
no	no	no	yes	1	transverse				4				0IIa				2				1	0	tubular adenoma
no	no	no	yes	2	rectum	transverse			4	4			0Is	0IIa			2	2			1	0	tubular adenoma	tubular adenoma
no	no	no	no	0																	0	0
no	no	no	no	0																	0	0
no	no	no	no	0																	0	0
no	no	yes	no	0																	0	0
no	no	yes	no	0																	0	0
no	no	no	no	0																	0	0
no	no	no	yes	1	transverse				7				0IIa				2				1	0	tubular adenoma
no	no	no	no	0																	0	0
no	no	no	no	0																	0	0
no	no	no	no	0																	0	0
no	no	no	no	0																	0	0
yes	yes	no	no	0																	0	0
no	no	no	no	0																	0	0
no	no	yes	yes	2	ascending	cecum			12	4			0Isp	0Isp			2	1			1	1	tubular adenoma	tubular adenoma
no	yes	yes	no	0																	0	0
yes	yes	no	yes	2	rectum	rectum			4	4			0Is	0Is			2	2			1	0	tubular adenoma	tubular adenoma
no	no	no	no	0																	0	0
no	no	no	no	0																	0	0
no	no	no	yes	2	cecum	transverse			12	12			0IIa	0IIa			2	1			1	1	tubular adenoma	tubular adenoma
no	yes	no	yes	1	transverse				4				0Is				2				1	0	tubular adenoma
no	no	no	no	0																	0	0
no	yes	no	yes	1	ascending				3				0Is				2				1	1	tubulovillous adenoma
no	no	no	no	0																	0	0
no	yes	no	yes	2	sigmoid	sigmoid			6	6			0Is	0Is			2	2			1	1	tubulovillous adenoma	tubulovillous adenoma
no	no	no	no	0																	0	0
no	no	no	no	0																	0	0
no	no	no	no	0																	0	0
no	no	yes	no	0																	0	0
no	no	yes	no	0																	0	0
no	yes	no	no	0																	0	0
no	no	no	no	0																	0	0
no	no	no	no	0																	0	0
no	no	no	yes	1	cecum				6				0IIa				1				0	0	hyperplastic
no	no	no	yes	1	ascending				8				0Ip				2				1	1	tubulovillous adenoma
no	no	no	yes	1	sigmoid				7				0Is				1				1	1	ssl
no	yes	no	no	0																	0	0
no	no	no	no	0																	0	0
no	no	no	no	0																	0	0
no	no	no	no	0																	0	0
no	no	no	no	0																	0	0
no	no	no	yes	2	transverse	transverse			4	4			0IIa	0IIa			2	1			1	0	tubular adenoma	tubular adenoma
no	no	no	no	0																	0	0
no	no	no	no	0																	0	0
no	no	no	no	0																	0	0
no	yes	no	yes	1	sigmoid				25				0Ip				2				1	1	tubular adenoma
yes	yes	no	yes	1	sigmoid				8				0IIa				2				1	0	tubular adenoma
no	no	no	no	0																	0	0
no	no	no	yes	1	ascending				4				0Is				2				0	0	implammatory
no	no	no	no	0																	0	0
yes	yes	no	yes	2	transverse	transverse			8	7			0Is	0Is			2	2			1	0	tubular adenoma	tubular adenoma
no	no	no	yes	1	descending				3				0Is				1				0	0	hyperplastic
yes	yes	yes	no	0																	0	0
no	yes	no	no	0																	0	0
no	no	no	no	0																	0	0
no	no	no	no	0																	0	0
no	no	no	no	0																	0	0
no	no	no	no	0																	0	0
no	yes	yes	yes	4	sigmoid	sigmoid	sigmoid	sigmoid	10	6	6	4	0Ip	0Is	0Is	0Is	2	2	2	2	1	1	ssl	ssl	ssl	ssl
no	no	no	no	0																	0	0
no	no	no	no	0																	0	0
no	no	no	no	0																	0	0
no	no	no	yes	2	ascending	ascending			4	4			0Is	0Is			1	1			1	0	tubular adenoma	tubular adenoma
no	no	no	yes	1	transverse				4				0Is				2				1	0	tubular adenoma
no	no	no	yes	3	ascending	sigmoid	ascending		10	5	4		0Isp	0Isp	0Is		2	2	2		1	1	tubular adenoma	tubular adenoma	tubular adenoma
no	yes	no	yes	2	sigmoid	ascending			3	3			0Is	0Is			1	1			1	0	tubular adenoma	hyperplastic
no	no	no	yes	1	descending				7				0IIa				2				1	0	tubular adenoma
no	no	no	no	0																	0	0
no	yes	no	no	0																	0	0
no	no	no	no	0																	0	0
no	no	no	no	0																	0	0
no	no	no	yes	1	transverse				3				0Is				1				1	0	tubular adenoma
no	no	no	yes	7	sigmoid	sigmoid	transverse	transverse	15	6	4	4	0Isp	0Isp	0Isp	0Isp	2	2	2	2	1	1	tubular adenoma	tubular adenoma	tubular adenoma	tubular adenoma
no	no	no	no	0																	0	0
no	no	no	no	0																	0	0
no	no	no	no	0																	0	0
no	no	no	yes	1	sigmoid				4				0Is				2				0	0	hyperplastic
no	no	no	no	0																	0	0
no	no	no	no	0																	0	0
yes	yes	no	yes	4	ascending	descending	descending	transverse	12	4	4	3	0Ip	0Ip	0Isp	0Isp	2	2	2	2	1	1	tubular adenoma	tubular adenoma	tubular adenoma	tubular adenoma
yes	yes	yes	no	0																	0	0
no	no	yes	no	0																	0	0
yes	no	no	yes	1	descending				3				0Is				1				0	0	hyperplastic
no	no	no	no	0																	0	0
yes	no	no	yes	2	transverse	sigmoid			15	10			0IIa	0Is			2	2			1	1	tubular adenoma	tubular adenoma
no	no	no	no	0																	0	0
no	yes	no	no	0																	0	0
no	no	no	no	0																	0	0
no	no	no	no	0																	0	0
yes	yes	no	no	0																	0	0
yes	yes	yes	yes	1	sigmoid				4				0Is				1				1	0	tubular adenoma
no	no	no	yes	1	transverse				4				0Isp				2				1	0	tubular adenoma
no	yes	no	no	0																	0	0
no	yes	no	no	0																	0	0
no	yes	no	no	0																	0	0
no	no	no	no	0																	0	0
no	yes	no	no	0																	0	0
no	no	yes	yes	1	descending				4				0Is				2				1	0	tubular adenoma
no	no	no	no	0																	0	0
no	no	no	no	0																	0	0
no	no	no	no	0																	0	0
no	no	no	no	0																	0	0
no	no	no	yes	1	ascending				4				0IIa				1				0	0	implammatory
no	no	no	no	0																	0	0
no	no	no	no	0																	0	0
no	no	no	no	0																	0	0
no	no	no	no	0																	0	0
no	yes	no	no	0																	0	0
no	no	no	no	0																	0	0
no	no	no	yes	4	sigmoid	sigmoid	transverse	transverse	10	6	4	4	0Ip	0Is	0Is	0Is	2	2	2	2	1	1	tubulovillous adenoma	tubulovillous adenoma	implammatory	implammatory
no	no	no	no	0																	0	0
no	no	no	no	0																	0	0
no	no	no	no	0																	0	0
no	no	no	no	0																	0	0
yes	yes	no	no	0																	0	0
no	no	no	no	0																	0	0
no	no	no	yes	3	transverse	transverse	transverse		12	4	4		0Is	0Is	0Is		2	2	2		1	1	tubular adenoma	tubular adenoma	tubular adenoma
no	yes	no	yes	1	ascending				8				0Isp				2				1	0	tubular adenoma
no	no	no	no	0																	0	0
no	yes	no	no	0																	0	0
no	yes	no	no	0																	0	0
no	no	no	yes	2	rectum	rectum			6	6			0IIa	0IIa			2	2			1	0	tubular adenoma	tubular adenoma
no	no	no	no	0																	0	0
no	no	no	no	0																	0	0
no	yes	no	yes	2	sigmoid	sigmoid			12	10			0Isp	0Isp			2	2			1	1	tubular adenoma	tubular adenoma
no	yes	no	no	0																	0	0
yes	yes	no	no	0																	0	0
no	no	no	no	0																	0	0
no	no	no	no	0																	0	0
no	yes	no	no	0																	0	0
no	yes	no	no	0																	0	0
no	no	no	no	0																	0	0
no	no	no	no	0																	0	0
no	yes	no	no	0																	0	0
no	no	no	yes	2	sigmoid	transverse			18	6			0Isp	0Is			2	2			1	1	tubular adenoma	tubular adenoma
no	no	no	no	0																	0	0
no	no	no	yes	1	ascending				15				0Is				2				0	0	hyperplastic
no	yes	no	yes	2	sigmoid	sigmoid			12	4			0Isp	0Is			2	1			0	0	implammatory	implammatory
no	no	no	no	0																	0	0
no	no	no	no	0																	0	0
yes	yes	no	no	0																	0	0
no	no	no	no	0																	0	0
no	no	yes	no	0																	0	0
no	yes	no	yes	1	rectum				15				0Isp				2				1	1	tubular adenoma
yes	yes	no	yes	1	sigmoid				12				0IIa				1				0	0	implammatory
no	no	no	no	0																	0	0
no	no	no	no	0																	0	0
no	no	no	yes	2	rectum	rectum			4	3			0Is	0IIa			1	1			0	0	implammatory	implammatory
no	no	no	no	0																	0	0
no	yes	no	yes	2	descending	descending			20	10			0Is	0Is			2	2			1	1	tubulovillous adenoma	tubulovillous adenoma
no	no	no	yes	1	descending				8				0Isp				2				1	0	tubular adenoma
no	yes	no	yes	1	cecum				7				0IIa				1				1	0	tubular adenoma
yes	yes	no	yes	1	rectum				4				0Ip				1				1	0	tubular adenoma
